# Supplementary material for: High-Throughput Microsatellite Markers Development for Genetic Characterization of Emerging Sporothrix Species
Source: J Fungi (Basel). 2023 Mar 14;9(3):354. doi: 10.3390/jof9030354 (PMC10054832; doi:10.3390/jof9030354)
Supplement: Supplementary file 1 [file jof-09-00354-s001.zip]

Archive with 1 entries (1 files):
- jof-2263357-supplementary.pdf
